# Supplementary material for: Disclosing Potential Key Genes, Therapeutic Targets and Agents for Non-Small Cell Lung Cancer: Evidence from Integrative Bioinformatics Analysis
Source: Vaccines (Basel). 2022 May 12;10(5):771. doi: 10.3390/vaccines10050771 (PMC9143695; doi:10.3390/vaccines10050771)
Supplement: Supplementary file 1 [file vaccines-10-00771-s001.zip]

Archive with 1 entries (1 files):
- vaccines-1647540-supplementary.pdf
